# Supplementary material for: A novel method for assessing microplastic effect in suspension through mixing test and reference materials
Source: Sci Rep. 2019 Jul 23;9:10695. doi: 10.1038/s41598-019-47160-1 (PMC6650601; doi:10.1038/s41598-019-47160-1)
Supplement: Supplementary file 2 — Dataset 1 [file 41598_2019_47160_MOESM2_ESM.xlsx]

## Sheet: mortality
SS treatments in rows, replicates in columns
Observed mortality in each replicate (based on 10 ind./50 mL tube)	SS, Log concentration, mg/L	kaolin					20%PET					40%PET					60%PET					80%PET					100%PET
	-2	0	0	0	0	0.1	0	0	0.1	0	0.1	0.1	0.1	0.1			0.1	0.1	0.1	0.1		0	0	0	0.09	0	0	0.2	0	0	0.1	0
	1	0.1	0.1	0.1	0	0	0.1	0.1	0.1	0.1	0.2	0.1	0.2	0	0	0.6	0.3	0.3	0.3	0.1	0.2	0.2	0.1	0.3	0.2	0.4	0.1	0.6	0.2	0.2	0.1	0.2
	2	0	0.3	0	0.3	0.1	0.5	0.8	0.2	0.7	0.6	0.8	0.8	0.7	0.8	0.7	0.6	0.5	0.8	0.5	0.7	0.5	0.4	0.7	0.7	0.7	0.6	0.6	0.7	0.9	0.7	0.6
	3	0.5	0.6	0.8	0.9	1	0.9	0.9	0.8	0.6	0.9	0.6	0.4	0.6	0.6	0.4	0.5	0.6	0.6	0.5	0.6	0.4	0.4	0.4	0.5	0.4	0.7	0.8	0.7	0.8	0.8	0.9
	4	1	1	1	1	1	1	0.9	1	0.9	1	0.9	0.9	1	1	0.8	1	0.9	0.9	1	0.9	0.9	1	0.8	1	0.9	1	0.9	1	1	1
Abbott's corrected mortality for dose-response analysis	SS, Log concentration, mg/L
	-2	-0.0204082	-0.0204082	-0.0204082	-0.0204082	0.0816327	-0.0416667	-0.0416667	0.0625	-0.0416667	0.0625	-1.54198e-17	-1.54198e-17	-1.54198e-17			0	0	0	0		-0.0183299	-0.0183299	-0.0183299	0.0733198	-0.0183299	-0.0638298	0.148936	-0.0638298	-0.0638298	0.0425532	-0.0638298
	1	0.0816327	0.0816327	0.0816327	-0.0204082	-0.0204082	0.0625	0.0625	0.0625	0.0625	0.166667	-1.54198e-17	0.111111	-0.111111	-0.111111	0.555556	0.222222	0.222222	0.222222	0	0.111111	0.185336	0.0835031	0.287169	0.185336	0.389002	0.0425532	0.574468	0.148936	0.148936	0.0425532	0.148936
	2	-0.0204082	0.285714	-0.0204082	0.285714	0.0816327	0.479167	0.791667	0.166667	0.6875	0.583333	0.777778	0.777778	0.666667	0.777778	0.666667	0.555556	0.444444	0.777778	0.444444	0.666667	0.490835	0.389002	0.694501	0.694501	0.694501	0.574468	0.574468	0.680851	0.893617	0.680851	0.574468
	3	0.489796	0.591837	0.795918	0.897959	1	0.895833	0.895833	0.791667	0.583333	0.895833	0.555556	0.333333	0.555556	0.555556	0.333333	0.444444	0.555556	0.555556	0.444444	0.555556	0.389002	0.389002	0.389002	0.490835	0.389002	0.680851	0.787234	0.680851	0.787234	0.787234	0.893617
	4	1	1	1	1	1	1	0.895833	1	0.895833	1	0.888889	0.888889	1	1	0.777778	1	0.888889	0.888889	1	0.888889	0.898167	1	0.796334	1	0.898167	1	0.893617	1	1	1
